# Supplementary material for: Risk of Early-Onset Neonatal Infection with Maternal Infection or Colonization: A Global Systematic Review and Meta-Analysis
Source: PLoS Med. 2013 Aug 20;10(8):e1001502. doi: 10.1371/journal.pmed.1001502 (PMC3747995; doi:10.1371/journal.pmed.1001502)
Supplement: Table S2 — Authors contacted regarding missing data. (XLSX) [file pmed.1001502.s004.xlsx]

## Sheet: Sheet2
Author	Year	Database	Language	Title	Periodic Title	Volume	Issue	Pages	Epub Date	Date	Type of Article	Alternate Journal	ISSN	Original Publication		PMCID	URL	Key words	Abstract	Notes	URL	Department
Sweet, R. L.; Landers, D. V.; Walker, C.; Schachter, J.	1987	Pubmed	eng	Chlamydia trachomatis infection and pregnancy outcome	Am J Obstet Gynecol	156	4	824-33	1987-04-01	Apr			0002-9378 (Print); 0002-9378 (Linking)				http://www.ncbi.nlm.nih.gov/pubmed/3107388	Cervix Uteri/microbiology; Chlamydia Infections/immunology/ microbiology; Chlamydia trachomatis/isolation & purification; Female; Humans; Immunoglobulin M/analysis; Mycoplasma/isolation & purification; Neisseria gonorrhoeae/isolation & purification; Pregnancy; Pregnancy Complications, Infectious/epidemiology/immunology/ microbiology; Prospective Studies; Streptococcus agalactiae/isolation & purif…	Chlamydia trachomatis is now recognized as the most common sexually transmitted disease organism in the United States. Although the potential for vertical transmission of C. trachomatis from pregnant women to their infants is well established, the extent to which infection adversely affects pregnancy and causes perinatal complications remains controversial. We report herein the results of a prosp…	Sweet, R L; Landers, D V; Walker, C; Schachter, J; HD 13453/HD/NICHD NIH HHS/United States; Comparative Study; Research Support, U.S. Gov't, P.H.S.; United states; American journal of obstetrics and gynecology; Am J Obstet Gynecol. 1987 Apr;156(4):824-33.
Poulain, P.; Betremieux, P.; Donnio, P. Y.; Proudhon, J. F.; Karege, G.; Giraud, J. R.	1997	Embase		Selective intrapartum anti-bioprophylaxy of group B streptococci infection of neonates: A prospective study in 2454 subsequent deliveries	European Journal of Obstetrics Gynecology and Reproductive Biology	72	2	137-140					0301-2115					amoxicillin; ampicillin; antibiotic agent; antibiotic prophylaxis; article; bacteremia; clinical protocol; clinical trial; controlled clinical trial; controlled study; delivery; drug efficacy; female; high risk population; human; infant; infection control; intravenous drug administration; major clinical study; newborn; newborn infection; newborn sepsis; patient selection; primary prevention; prio…	Objective: To investigate the efficacy of a selective intrapartum prophylaxy of group B streptococci (GBS) infection of the neonates. Study design: A prospective protocol of universal antepartum screening of GBS and selective intrapartum treatment from the 1st February 1994 to the 31st December 1995, on 2454 subsequent deliveries was designed. Our policy included: (1) antepartum screening as soon…		http://www.embase.com/search/results?subaction=viewrecord&from=export&id=L27244875; http://dx.doi.org/10.1016/S0301-2115(96)02677-2; http://findit.library.jhu.edu/resolve?sid=EMBASE&issn=03012115&id=doi:10.1016%2FS0301-2115%2896%2902677-2&atitle=Selective+intrapartum+anti-bioprophylaxy+of+group+B+streptococci+infection+of+neonates%3A+A+prospective+study+in+2454+subsequent+deliveries&stitle=EUR.+J…	Poulain, P., Dept. de Gynecologie-Obstetrique, 35033 Rennes Cedex, France
Petanovic, M.; Zagar, Z.	2001	Pubmed	eng	The significance of asymptomatic bacteremia for the newborn	Acta Obstet Gynecol Scand	80	9	813-7	2001-09-05	Sep			0001-6349 (Print); 0001-6349 (Linking)				http://www.ncbi.nlm.nih.gov/pubmed/11531631	Bacteremia/epidemiology/microbiology; Enterococcus/isolation & purification; Escherichia coli/isolation & purification; Female; Humans; Infant, Newborn; Pregnancy; Pregnancy Complications, Infectious/epidemiology/microbiology; Puerperal Infection/epidemiology/microbiology; Staphylococcus epidermidis/isolation & purification	BACKGROUND: So far, there has been no systematic detection of asymptomatic bacteremia in pregnant women. Consequently, its possible effects on newborn infants have not been discussed. The aim of this study was to determine the incidence of asymptomatic bacteremia in pregnant and parturient women and neonates as well as to assess its influence on the health condition of newborn infants during the …	Petanovic, M; Zagar, Z; Denmark; Acta obstetricia et gynecologica Scandinavica; Acta Obstet Gynecol Scand. 2001 Sep;80(9):813-7.		Department of Microbiology, Public Health Institute of the Brod-Posavina County, 35 000 Slavonski Brod, V Nazora bb, Croatia.
Madan, A.; Adams, M. M.; Philip, A. G.	2003	Pubmed	eng	Frequency and timing of symptoms in infants screened for sepsis: effectiveness of a sepsis-screening pathway	Clin Pediatr (Phila)	42	1	2011-11-08	2003-03-15	Jan-Feb			0009-9228 (Print); 0009-9228 (Linking)				http://www.ncbi.nlm.nih.gov/pubmed/12635976	Bacteremia/ diagnosis/drug therapy/epidemiology; Blood Chemical Analysis; C-Reactive Protein/ analysis; Cohort Studies; Female; Gram-Negative Bacteria/isolation & purification; Gram-Positive Bacteria/isolation & purification; Humans; Incidence; Infant, Newborn; Infectious Disease Transmission, Vertical; Intensive Care Units, Neonatal; Leukocyte Count; Male; Neonatal Screening/ standards/trends; P…	To determine the frequency and timing of symptoms and to evaluate the effectiveness of a sepsis-screening pathway in term and near-term infants, data were collected prospectively for a period of 1 year from December 1, 2000, to November 30, 2001. Results confirmed that a sepsis-screening pathway using a combination of at least 2 serial complete blood cell count and C-reactive protein measurements…	Madan, Ashima; Adams, Marian M; Philip, Alistair G S; Comparative Study; United States; Clinical pediatrics; Clin Pediatr (Phila). 2003 Jan-Feb;42(1):11-8.		Stanford University School of Medicine, S-226 Grant Building, 300 Pasteur Dr., Stanford, CA 94305-5208, USA.
Maayan-Metzger, A.; Mazkereth, R.; Shani, A.; Kuint, J.	2006	Pubmed	eng	Risk factors for maternal intrapartum fever and short-term neonatal outcome	Fetal Pediatr Pathol	25	3	169-77	2006-10-25	May-Jun			1551-3815 (Print); 1551-3815 (Linking)				http://www.ncbi.nlm.nih.gov/pubmed/17060193	Adult; Anti-Bacterial Agents/therapeutic use; Bacteriuria/epidemiology; Cohort Studies; Delivery, Obstetric/methods; Female; Fever/ etiology/ physiopathology; Humans; Incidence; Infant, Newborn; Logistic Models; Obstetric Labor Complications/ etiology/ physiopathology; Pregnancy; Pregnancy Complications, Infectious/drug therapy/physiopathology; Pregnancy Outcome; Retrospective Studies; Risk Facto…	Our objective was to determine maternal risk factors for developing intrapartum fever during term labor and to evaluate perinatal outcomes for infants exposed to mothers with fever. We performed a retrospective cohort study of 330 mothers and their infants and 330 controls in a single institution. Prolonged labor, nulliparity, maternal disease, and prolonged membrane rupture were found to be the …	Maayan-Metzger, Ayala; Mazkereth, Ram; Shani, Adi; Kuint, Jacob; United States; Fetal and pediatric pathology; Fetal Pediatr Pathol. 2006 May-Jun;25(3):169-77.		Department of Neonatology, Edmond and Lili Safra Children's Hospital, Sheba Medical Center, and Sackler Faculty of Medicine, Tel Aviv University, Ramat Gan, Israel.
Joachim, A.; Matee, M. I.; Massawe, F. A.; Lyamuya, E. F.	2009	Pubmed	eng	Maternal and neonatal colonisation of group B streptococcus at Muhimbili National Hospital in Dar es Salaam, Tanzania: prevalence, risk factors and antimicrobial resistance	BMC Public Health	9		437	2009-12-02				1471-2458 (Electronic); 1471-2458 (Linking)			2791767	http://www.ncbi.nlm.nih.gov/pubmed/19948075	Adult; Birth Weight; Carrier State/epidemiology; Cross-Sectional Studies; Drug Resistance, Bacterial; Female; HIV Infections; Humans; Infant, Low Birth Weight; Infant, Newborn; Infectious Disease Transmission, Vertical; Male; Pregnancy; Pregnancy Complications, Infectious/drug therapy/ epidemiology; Pregnancy Trimester, Third; Prevalence; Prospective Studies; Risk Factors; Streptococcal Infection…	BACKGROUND: Group B streptococcus (GBS), which asymptomatically colonises the vaginal and rectal areas of women, is the leading cause of septicemia, meningitis and pneumonia in neonates. In Tanzania no studies have been done on GBS colonisation of pregnant women and neonates. This study was conducted in Dar es Salaam, Tanzania to determine the prevalence of GBS colonisation among pregnant women, …	Joachim, Agricola; Matee, Mecky I; Massawe, Furaha A; Lyamuya, Eligius F; Comparative Study; England; BMC public health; BMC Public Health. 2009 Dec 1;9:437.		Department of Microbiology and Immunology, School of Medicine, Muhimbili University of Health and Allied Sciences, Dar es Salaam, Tanzania. agricolaj@muhas.ac.tz
Jackson, K. A.; Iwamoto, M.; Swerdlow, D.	2010	Pubmed	eng	Pregnancy-associated listeriosis	Epidemiol Infect	138	10	1503-9	2010-02-18	Oct			1469-4409 (Electronic); 0950-2688 (Linking)				http://www.ncbi.nlm.nih.gov/pubmed/20158931	Adolescent; Adult; Ethnic Groups; Feeding Behavior; Female; Foodborne Diseases/epidemiology/microbiology; Humans; Incidence; Infant, Newborn; Infant, Newborn, Diseases/ epidemiology/microbiology/mortality; Listeria monocytogenes/ isolation & purification; Listeriosis/ epidemiology/microbiology; Middle Aged; Pregnancy; Pregnancy Complications, Infectious/ epidemiology/microbiology; Risk Factors; U…	Infection by Listeria monocytogenes in pregnant women may result in fetal loss or invasive disease in the newborn. We examined listeriosis cases reported through the U.S. Listeria Initiative during 2004-2007. Cases were classified as pregnancy-associated if illness occurred in a pregnant woman or an infant aged <28 days. Of 758 reported Listeria cases, 128 (16.9%) were pregnancy-associated. Mater…	Jackson, K A; Iwamoto, M; Swerdlow, D; England; Epidemiology and infection; Epidemiol Infect. 2010 Oct;138(10):1503-9. Epub 2010 Feb 17.		Centers for Disease Control and Prevention, Atlanta, Georgia 30333, USA. gqv8@cdc.gov
Heath, P. T.; Balfour, G. F.; Tighe, H.; Verlander, N. Q.; Lamagni, T. L.; Efstratiou, A.; Hpa Gbs Working Grp	2009	WOS	English	Group B streptococcal disease in infants: a case control study	Archives of Disease in Childhood	94	9	674-680		Sep	Article	Arch. Dis. Child.	9888-03-01				ISI:000269168200006	risk-factors; late-onset; infection; sepsis; transmission	Objectives: To describe and quantify the maternal and neonatal factors associated with Group B streptococcus (GBS) disease in infants,90 days of age. Setting: Neonatal Units in London, Oxford, Portsmouth and Bristol. Patients: Cases were infants,90 days of age with invasive GBS disease diagnosed between 2000 and 2003, and controls were healthy infants born in the same hospital and in the same bir…	ISI Document Delivery No.: 486AQ; Times Cited: 0; Cited Reference Count: 23; Heath, P. T. Balfour, G. F. Tighe, H. Verlander, N. Q. Lamagni, T. L. Efstratiou, A.; Meningitis Research Foundation.; B m j publishing group; London	<Go to ISI>://000269168200006	[Heath, P. T.; Balfour, G. F.; Tighe, H.] Univ London, Div Child Hlth, Child Hlth & Vaccine Inst, London SW17 0RE, England. [Verlander, N. Q.] Hlth Protect Agcy, Stat Unit, London, England. [Lamagni, T. L.; Efstratiou, A.] Hlth Protect Agcy, Ctr Infect, London, England.; Heath, PT, Univ London, Div Child Hlth, Child Hlth & Vaccine Inst, Cranmer Terrace, London SW17 0RE, England.; pheath@sgul.ac.uk
Hawrylyshyn, P.; Bernstein, P.; Milligan, J. E.; Soldin, S.; Pollard, A.; Papsin, F. R.	1983	Pubmed	eng	Premature rupture of membranes: the role of C-reactive protein in the prediction of chorioamnionitis	Am J Obstet Gynecol	147	3	240-6	1983-10-01	2011-10-01			0002-9378 (Print); 0002-9378 (Linking)				http://www.ncbi.nlm.nih.gov/pubmed/6624789	Amnion/pathology; Bacterial Infections/ diagnosis; C-Reactive Protein/ analysis; Chorion/pathology; Female; Fetal Membranes, Premature Rupture/ complications; Humans; Infant, Newborn; Inflammation; Pregnancy; Pregnancy Complications, Infectious/ diagnosis; Prospective Studies	A group of 52 patients with premature rupture of the membranes (PROM) before 34 weeks' gestation were evaluated prospectively and managed expectantly. Of 42 patients who were delivered of their infants, 26 (61.9%) had significant chorioamnionitis on histopathology, and 18 had positive microbial cultures at delivery. However, only seven patients (16.7%) developed clinical signs of chorioamnionitis…	Hawrylyshyn, P; Bernstein, P; Milligan, J E; Soldin, S; Pollard, A; Papsin, F R; United states; American journal of obstetrics and gynecology; Am J Obstet Gynecol. 1983 Oct 1;147(3):240-6.
Hammoud, M. S.; Thalib, L.; Maiyegun, S. O.	2002	Embase		The epidemiology of group B streptococcal colonization among obstetrical and newborn populations in Kuwait	International Journal of Gynecology and Obstetrics	76	3	315-316					0020-7292					adult; Apgar score; article; bacterial colonization; bacterial transmission; bacterium detection; birth weight; cause of death; controlled study; delivery; diabetes mellitus; ethnology; female; fever; gestational age; gynecologic infection; human; infection risk; Kuwait; major clinical study; membrane rupture; newborn; newborn infection; newborn morbidity; newborn mortality; premature labor; prev…			http://www.embase.com/search/results?subaction=viewrecord&from=export&id=L34203659; http://dx.doi.org/10.1016/S0020-7292(01)00557-4; http://findit.library.jhu.edu/resolve?sid=EMBASE&issn=00207292&id=doi:10.1016%2FS0020-7292%2801%2900557-4&atitle=The+epidemiology+of+group+B+streptococcal+colonization+among+obstetrical+and+newborn+populations+in+Kuwait&stitle=Int.+J.+Gynecol.+Obstet.&title=Internat…	Hammoud, M.S., Pediatrics Department, Kuwait University, Safat, Kuwait
Furman, B.; Shoham-Vardi, I.; Bashiri, A.; Erez, O.; Mazor, M.	2000	WOS	English	Clinical significance and outcome of preterm prelabor rupture of membranes: population-based study	European Journal of Obstetrics Gynecology and Reproductive Biology	92	2	209-216		Oct	Article	Eur. J. Obstet. Gynecol. Reprod. Biol.	0301-2115				ISI:000089763600008	PPROM; preterm labor; amniotic fluid infection; preterm delivery; pregnancy complications; amniotic-fluid volume; premature rupture; risk-factors; neonatal; morbidity; intraamniotic infection; intrauterine infection; microbial; invasion; fetal membranes; labor; pregnancy	Objective: To evaluate maternal characteristics and neonatal and maternal birth outcome in cases of prelabor rupture of membranes (PPROM) in a non-selected parturient population. Study design: The study population consisted of 5660 singleton preterm births (24-36 weeks gestation) occurring between 1988 and 1997 at the Soroka University Medical Center in Israel. Parturients with no prenatal care w…	ISI Document Delivery No.: 362DP; Times Cited: 20; Cited Reference Count: 43; Elsevier sci ireland ltd; Clare	<Go to ISI>://000089763600008	Ben Gurion Univ Negev, Fac Hlth Sci, Soroka Med Ctr, Dept Obstet & Gynecol, IL-84101 Beer Sheva, Israel. Ben Gurion Univ Negev, Fac Hlth Sci, Soroka Med Ctr, Epidemiol Unit, IL-84101 Beer Sheva, Israel.; Mazor, M, Ben Gurion Univ Negev, Fac Hlth Sci, Soroka Med Ctr, Dept Obstet & Gynecol, POB 151, IL-84101 Beer Sheva, Israel.
Edwards, R. K.; Duff, P.	1999	Pubmed	eng	Prophylactic cefazolin in amnioinfusions administered for meconium-stained amniotic fluid	Infect Dis Obstet Gynecol	7	3	153-7	1999-06-17				1064-7449 (Print); 1064-7449 (Linking)			1784731	http://www.ncbi.nlm.nih.gov/pubmed/10371474	Adult; Amniotic Fluid; Cefazolin/ administration & dosage; Cephalosporins/ administration & dosage; Chorioamnionitis/ prevention & control; Double-Blind Method; Drug Administration Schedule; Endometritis/ prevention & control; Female; Humans; Meconium; Pregnancy; Pregnancy Complications, Infectious/ prevention & control; Prospective Studies	OBJECTIVE: To determine if amnioinfusion with an antibiotic solution decreased the rate of clinical chorioamnionitis and puerperal endometritis in patients with meconium-stained amniotic fluid. METHODS: Patients in labor at 36 weeks of gestation or greater with singleton pregnancies and meconium-stained amniotic fluid were randomized to receive either cefazolin, 1 g/1,000 mL, of normal saline (n …	Edwards, R K; Duff, P; Clinical Trial; Randomized Controlled Trial; Research Support, Non-U.S. Gov't; United states; Infectious diseases in obstetrics and gynecology; Infect Dis Obstet Gynecol. 1999;7(3):153-7.		Department of Obstetrics and Gynecology, University of Florida College of Medicine, Gainesville 32610-0294, USA.
Carey, J. C.; Klebanoff, M. A.; Hauth, J. C.; Hillier, S. L.; Thom, E. A.; Ernest, J. M.; Heine, R. P.; Nugent, R. P.; Fischer, M. L.; Leveno, K. J.; Wapner, R.; Varner, M.	2000	Pubmed	eng	Metronidazole to prevent preterm delivery in pregnant women with asymptomatic bacterial vaginosis. National Institute of Child Health and Human Development Network of Maternal-Fetal Medicine Units	N Engl J Med	342	8	534-40	2000-02-24	2011-02-24			0028-4793 (Print); 0028-4793 (Linking)				http://www.ncbi.nlm.nih.gov/pubmed/10684911	Adult; Anti-Infective Agents/adverse effects/ therapeutic use; Disease-Free Survival; Double-Blind Method; Female; Humans; Infant, Newborn; Metronidazole/adverse effects/ therapeutic use; Obstetric Labor, Premature/etiology/ prevention & control; Patient Compliance; Pregnancy; Pregnancy Complications, Infectious/diagnosis/ drug therapy/prevention & control; Pregnancy Outcome; Pregnancy Trimester,…	BACKGROUND: Bacterial vaginosis has been associated with preterm birth. In clinical trials, the treatment of bacterial vaginosis in pregnant women who previously had a preterm delivery reduced the risk of recurrence. METHODS: To determine whether treating women in a general obstetrical population who have asymptomatic bacterial vaginosis (as diagnosed on the basis of vaginal Gram's staining and p…	Carey, J C; Klebanoff, M A; Hauth, J C; Hillier, S L; Thom, E A; Ernest, J M; Heine, R P; Nugent, R P; Fischer, M L; Leveno, K J; Wapner, R; Varner, M; U10 HD21410/HD/NICHD NIH HHS/United States; U10 HD21414/HD/NICHD NIH HHS/United States; U10 HD27869/HD/NICHD NIH HHS/United States; etc.; Clinical Trial; Randomized Controlled Trial; Research Support, U.S. Gov't, P.H.S.; United states; The New Eng…		Department of Obstetrics and Gynecology, University of Oklahoma, Oklahoma City, USA.
Berardi, A.; Lugli, L.; Baronciani, D.; Rossi, C.; Ciccia, M.; Creti, R.; Gambini, L.; Mariani, S.; Papa, I.; Tridapalli, E.; Vagnarelli, F.; Ferrari, F.	2010	Pubmed	eng	Group B Streptococcus early-onset disease in Emilia-romagna: review after introduction of a screening-based approach	Pediatr Infect Dis J	29	2	115-21	2009-11-17	Feb			1532-0987 (Electronic); 0891-3668 (Linking)				http://www.ncbi.nlm.nih.gov/pubmed/19915512	Chemoprevention/methods; Cohort Studies; Female; Humans; Incidence; Infant, Newborn; Infectious Disease Transmission, Vertical/prevention & control; Italy/epidemiology; Male; Mass Screening/ methods; Pregnancy; Pregnancy Complications, Infectious/diagnosis; Prospective Studies; Streptococcal Infections/diagnosis/drug therapy/ epidemiology/ prevention &; control; Streptococcus agalactiae/ isolatio…	BACKGROUND: Group B Streptococcus (GBS) is a leading cause of neonatal bacterial infections. Early-onset infections have decreased in recent years but, despite considerable efforts poured into prevention, cases continue to occur. OBJECTIVES: To analyze trends and identify determining factors for the persistence of the GBS infections. To evaluate the impact of antenatal screening and intrapartum c…	Berardi, Alberto; Lugli, Licia; Baronciani, Dante; Rossi, Cecilia; Ciccia, Matilde; Creti, Roberta; Gambini, Lucia; Mariani, Sabrina; Papa, Irene; Tridapalli, Elisabetta; Vagnarelli, Federica; Ferrari, Fabrizio; GBS Prevention Working Group of Emilia-Romagna; Research Support, Non-U.S. Gov't; United States; The Pediatric infectious disease journal; Pediatr Infect Dis J. 2010 Feb;29(2):115-21.		Unita Operativa di Terapia Intensiva Neonatale, Azienda Ospedaliero-Universitaria Policlinico, Modena, Modena, Italy. berardi.alberto@policlinico.mo.it
Almuneef, M.; Alalola, S.; Ahmed, S.; Memish, Z.; Khan, M. Y.; Alshaalan, M.	2000	Pubmed	eng	The changing spectrum of Group B streptococcal (GBS) infection in infants of Saudi Arabia	J Chemother	12	1	48-52	2000-04-18	Feb			1120-009X (Print); 1120-009X (Linking)				http://www.ncbi.nlm.nih.gov/pubmed/10768515	Adult; Female; Gestational Age; Humans; Incidence; Infant, Newborn; Infectious Disease Transmission, Vertical; Male; Pregnancy; Pregnancy Complications, Infectious/epidemiology/pathology; Prognosis; Retrospective Studies; Saudi Arabia/epidemiology; Streptococcal Infections/ epidemiology/pathology	This study describes the incidence, clinical presentation and outcome of neonatal Group B streptococcal (GBS) infection in a Saudi Arabian Hospital. Charts of all neonates with GBS infection admitted to our hospital during a 5-year period (1990-1994) were reviewed retrospectively. Of the 29,601 live births, 23 neonates had GBS infection, giving an overall incidence rate of 0.8 per 1000 live birth…	Almuneef, M; Alalola, S; Ahmed, S; Memish, Z; Khan, M Y; Alshaalan, M; Italy; Journal of chemotherapy (Florence, Italy); J Chemother. 2000 Feb;12(1):48-52.		King Fahad National Guard Hospital, Riyadh, Saudi Arabia.
Andre, P.; Thebaud, B.; Guibert, M.; Audibert, F.; Lacaze-Masmonteil, T.; Dehan, M.	2000	WOS	English	Maternal-fetal staphylococcal infections: A series report	American Journal of Perinatology	17	8	423-427			Article	Am. J. Perinatol.	0735-1631				ISI:000165994000005	chorioamnionitis; newborn; premature; congenital infection; aureus; transmission; membranes; birth	The objective of this paper is to study the characteristics of maternal-fetal staphyloccocal infection. A retrospective study among 1,582 infants admitted consecutively to our neonatal intensive care unit was carried out from January 1995 through September 1998. The antenatal history, and the clinical and bacteriological findings and outcome of the infants fulfilling maternal-fetal staphyloccocal…	ISI Document Delivery No.: 385FY; Times Cited: 9; Cited Reference Count: 18; Thieme medical publ inc; New york	<Go to ISI>://000165994000005	Univ Paris 11, Hop Antoine Beclere, Assistance Publ Hop Paris, Serv Pediat & Reanimat Neonatale, Paris, France. Univ Paris 11, Hop Antoine Beclere, Assistance Publ Hop Paris, Serv Bacteriol Immunol, Paris, France. Univ Paris 11, Hop Antoine Beclere, Assistance Publ Hop Paris, Serv Gynecol Obstet, Paris, France.; Thebaud, B, Hop Antoine Beclere, Serv Reanimat Neonatale, 157 Rue Porte Trivaux, F-92…
Barnham, M. R.; Weightman, N. C.	2001	Pubmed	eng	Bacteraemic Streptococcus pyogenes infection in the peri-partum period: now a rare disease and prior carriage by the patient may be important	J Infect	43	3	173-6	2002-01-19	Oct			0163-4453 (Print); 0163-4453 (Linking)				http://www.ncbi.nlm.nih.gov/pubmed/11798254	Adult; Bacteremia/epidemiology; Female; Great Britain; Humans; Incidence; Infant, Newborn; Male; Perinatology; Pregnancy; Pregnancy Complications, Infectious/ epidemiology; Retrospective Studies; Streptococcal Infections/ epidemiology; Streptococcus pyogenes	OBJECTIVES: To describe the features of invasive peri-partum Streptococcus pyogenes infection as it occurs in current day practice in North Yorkshire. METHODS: The case and laboratory records of all mothers and/or babies with detected S. pyogenes bacteraemia in the Harrogate and Northallerton districts of North Yorkshire (combined catchment population 260 000) were reviewed for the 20 years 1980-…	Barnham, M R; Weightman, N C; Comparative Study; England; The Journal of infection; J Infect. 2001 Oct;43(3):173-6.		North Yorkshire Group for the Study of Infection, Department of Microbiology, Harrogate District Hospital, North Yorkshire, UK.
