# Supplementary material for: Risk of Early-Onset Neonatal Infection with Maternal Infection or Colonization: A Global Systematic Review and Meta-Analysis
Source: PLoS Med. 2013 Aug 20;10(8):e1001502. doi: 10.1371/journal.pmed.1001502 (PMC3747995; doi:10.1371/journal.pmed.1001502)
Supplement: Table S3 — Full text non-English articles screened. (XLSX) [file pmed.1001502.s005.xlsx]

## Sheet: Sheet1
Author	Year	Database	Language	Title	Periodic Title	Volume	Issue	Pages	Epub Date	Date	Type of Article	Alternate Journal	ISSN	Original Publication	Key words	Abstract
Czauderna, A.; Malaczynska, T.	1987	Pubmed	polish	[Generalized bacterial infection in newborn infants in relation to perinatal risk factors and etiology]	Wiad Lek	40	22	1531-6	1987-11-15	2011-11-15	0043-5147 (Print); 0043-5147 (Linking)	Uogolnione zakazenia bakteryjne noworodkow w zaleznosci od perinatalnych cznnikow zagrozenia oraz od etiologii.	http://www.ncbi.nlm.nih.gov/pubmed/3451578		Bacterial Infections/ etiology; Female; Humans; Infant, Newborn; Pregnancy; Pregnancy Complications, Infectious; Risk Factors; Sepsis/ etiology
De Martino, H.; Garcia, A. G. P.; Chalub, E.	1974	Embase	Portuguese	Perinatal infections	Jornal de Pediatria	39	2011-11-12	307-310			0021-7557			http://www.embase.com/search/results?subaction=viewrecord&from=export&id=L6140864; http://findit.library.jhu.edu/resolve?sid=EMBASE&issn=00217557&id=doi:&atitle=Perinatal+infections&stitle=J.+PEDIATR.&title=Jornal+de+Pediatria&volume=39&issue=11-12&spage=307&epage=310&aulast=De+Martino&aufirst=H.&auinit=H.&aufull=De+Martino+H.&coden=JOPOA&isbn=&pages=307-310&date=1974&auinit1=H&auinitm=	anemia; apgar score; autopsy; body height; body weight; cyanosis; delivery; epidemiology; gestational age; intrauterine infection; newborn infection; perinatal infection; perinatal mortality; placenta; pregnancy; sex; statistics
Le Bouar, Y.; Mozziconacci, P.	1973	Embase	french	Gram positive coccal infections transmitted from mothers to infants	Archives Francaises de Pediatrie	30	8	785-791			0003-9764			http://www.embase.com/search/results?subaction=viewrecord&from=export&id=L4151585; http://findit.library.jhu.edu/resolve?sid=EMBASE&issn=00039764&id=doi:&atitle=Gram+positive+coccal+infections+transmitted+from+mothers+to+infants&stitle=ARCH.+FR.+PEDIATR.&title=Archives+Francaises+de+Pediatrie&volume=30&issue=8&spage=785&epage=791&aulast=Le+Bouar&aufirst=Y.&auinit=Y.&aufull=Le+Bouar+Y.&coden=AFPEA…	gynecology; intrauterine infection; meningitis; newborn; newborn infection; streptococcus; streptococcus agalactiae	Gram positive bacteria are responsible for several neonatal infections. In most cases, it is a streptococcal infection. Group B streptococci are usually found, but streptococci of other groups may be present occasionally (group K, group M).
Llorente Cereza, M. T.; De Arriba Munoz, A.; De Sanz Miguel, P.; Torres Claveras, S.; Ochoa Gomez, L.; Garcia Iniguez, J. P.; Rebage Moises, V.	2010	Cochrane Library	spanish	Clinical and epidemiological study of neonatal sepsis of vertical and nosocomial transmission in our setting	Revista Espanola de Pediatria	66	6	350-357			0034-947X			http://www.embase.com/search/results?subaction=viewrecord&from=export&id=L361017974; http://findit.library.jhu.edu/resolve?sid=EMBASE&issn=0034947X&id=doi:&atitle=Clinical+and+epidemiological+study+of+neonatal+sepsis+of+vertical+and+nosocomial+transmission+in+our+setting&stitle=Rev.+Esp.+Pediatr.&title=Revista+Espanola+de+Pediatria&volume=66&issue=6&spage=350&epage=357&aulast=Llorente+Cereza&aufi…	extended spectrum beta lactamase; vancomycin; antibiotic resistance; antibiotic sensitivity; article; Candida; Candida albicans; clinical article; clinical feature; coagulase negative Staphylococcus; controlled study; Escherichia coli; fever; fungus; Gram negative bacterium; Gram positive bacterium; hematocrit; hemodynamics; hospital infection; human; incidence; Klebsiella pneumoniae; laboratory …	Objective. Clinical and epidemiological study of the neonatal sepsis in our center to know its current situation. Patients and methods. Retrospective review of cases of confirmed sepsis of vertical transmission (STV) for a period of five years (16 cases) and nosocomial transmission (STN) in the last two years (85 cases). We have analyzed the incidence, epidemiology and risk factors, clinical pres…
Lopez Sastre, J.; Coto Cotallo, G. D.; Fernandez Colomer, B.	1997	Pubmed	spanish	[Sepsis of vertical transmission]	An Esp Pediatr	Spec No 1		63-6	1997-06-01	Jun	0302-4342 (Print); 0302-4342 (Linking)	Sepsis de transmision vertical.	http://www.ncbi.nlm.nih.gov/pubmed/9382271		Bacteremia/transmission; Humans; Incidence; Infant, Newborn; Infectious Disease Transmission, Vertical; Risk Factors; Sepsis/epidemiology/etiology/ transmission
Ma, Y.; Wu, L.; Huang, X.	2000	Pubmed	chinese	[Study on perinatal group B Streptococcus carriers and the maternal and neonatal outcome]	Zhonghua Fu Chan Ke Za Zhi	35	1	32-5	2002-02-08	Jan	0529-567X (Print); 0529-567X (Linking)		http://www.ncbi.nlm.nih.gov/pubmed/11831947		Carrier State/epidemiology/ microbiology; Female; Humans; Infant, Newborn; Infant, Newborn, Diseases/ microbiology; Labor, Obstetric; Pregnancy; Pregnancy Complications, Infectious/ microbiology/prevention & control; Pregnancy Outcome; Streptococcal Infections/epidemiology/ microbiology/transmission; Streptococcus agalactiae/ isolation & purification; Umbilicus/microbiology; Vagina/ microbiology	OBJECTIVE: To investigate the group B streptococcus (GBS) colonization rate and the relationship between vaginal colonization of GBS and the maternal and neonatal outcome. METHODS: 3% TH selective broth media were used for culture of GBS. The vaginal samples were collected during different pregnant periods (before 20 weeks' gestation; 20-28 weeks; after 34 weeks' gestation) and other samples from…
Montero Alonso, R.; Barbadillo Izquierdo, F.; Anso Olivan, S.; Marrero Calvo, M.; Carpintero Martin, I.; Sastre Huerta, E.; Alonso Alvarez, B.	1998	Cochrane Library	spanish	[Neonatal sepsis caused by Streptococcus agalactiae. What should be done?]	An Esp Pediatr	48	3	288-92	1998-06-03	Mar	0302-4342 (Print); 0302-4342 (Linking)	Sepsis neonatal por Streptococcus agalactiae. Que hacer?	http://www.ncbi.nlm.nih.gov/pubmed/9608091		Ampicillin/ therapeutic use; Anti-Bacterial Agents/ therapeutic use; Female; Gentamicins/ therapeutic use; Humans; Incidence; Infant, Newborn; Penicillins/ therapeutic use; Pregnancy; Retrospective Studies; Sepsis/ drug therapy/epidemiology/ microbiology; Streptococcal Infections/ drug therapy/epidemiology/ microbiology; Streptococcus agalactiae/ isolation & purification	OBJECTIVE: Within the common pathogenic flora responsible for neonatal sepsis, streptococci group B (SGB) is the most frequently found etiological agent. The fact that it is a frequent colonizer of the female perigenital area has resulted in a whole host of detection and eradication strategies via preventative measures applied to the pregnant woman to eliminate vertical transmission to the newbor…
Muzykantova, V. S.; Reutova, I. V.	1982	Embase	russian	Clinico-morphological aspects of intrauterine sepsis	Arkhiv Patologii	44	3	65-70			0004-1955			http://www.embase.com/search/results?subaction=viewrecord&from=export&id=L12152019; http://findit.library.jhu.edu/resolve?sid=EMBASE&issn=00041955&id=doi:&atitle=Clinico-morphological+aspects+of+intrauterine+sepsis&stitle=ARKH.+PATOL.&title=Arkhiv+Patologii&volume=44&issue=3&spage=65&epage=70&aulast=Muzykantova&aufirst=V.S.&auinit=V.S.&aufull=Muzykantova+V.S.&coden=ARPTA&isbn=&pages=65-70&date=19…	female genital system; fetus; intrauterine infection; major clinical study; newborn; perinatal mortality; pregnancy; sepsis
Nakamura, T.; Tada, H.; Ushijima, H.	1974	Embase	japanese	A clinical study of neonatal septicemia and meningitis. A correlation between maternal peripartum fever and perinatal infection (Japanese)	Acta Neonatologica Japonica	10	3	182-192			0029-0386			http://www.embase.com/search/results?subaction=viewrecord&from=export&id=L5168176; http://findit.library.jhu.edu/resolve?sid=EMBASE&issn=00290386&id=doi:&atitle=A+clinical+study+of+neonatal+septicemia+and+meningitis.+A+correlation+between+maternal+peripartum+fever+and+perinatal+infection+%28Japanese%29&stitle=ACTA+NEONATOL.+JPN.&title=Acta+Neonatologica+Japonica&volume=10&issue=3&spage=182&epage=…	bacterial meningitis; congenital malformation; diagnosis; etiology; fever; intrauterine infection; major clinical study; microorganism; newborn meningitis; newborn sepsis; perinatal infection; pneumonia; pregnancy; puerperal disease; septicemia; skin infection; therapy	Fifteen cases of neonatal septicemia and purulent meningitis were diagnosed at the Tokyo Metropolitan Tsukiji Maternity Hospital, during the yr 1957 to 1973. The incidence was 0.49 per 1000 live births. Nine infants (5 males and 4 females) had low birth weight and 6 (2 males and 4 females) were full term. In 9 of the 15 infants the onset of clinical illness was within the first 7 days of life, an…
Pastorelli, G.; Baiocchi, E.; Giudi, C.; Narducci, P. L.	1989	Embase	italian	Mother-infant group B streptococcal colonization	Aggiornamento Pediatrico	40	1	65-68			0002-0958			http://www.embase.com/search/results?subaction=viewrecord&from=export&id=L20240828; http://findit.library.jhu.edu/resolve?sid=EMBASE&issn=00020958&id=doi:&atitle=Mother-infant+group+B+streptococcal+colonization&stitle=AGGIORN.+PEDIATR.&title=Aggiornamento+Pediatrico&volume=40&issue=1&spage=65&epage=68&aulast=Pastorelli&aufirst=G.&auinit=G.&aufull=Pastorelli+G.&coden=AGPEA&isbn=&pages=65-68&date=1…	article; bacterial colonization; human; major clinical study; maternal disease; newborn; newborn infection; streptococcus agalactiae; vertical transmission
Sicard, D.	1998	Embase	french	Listeria monocytogenes and Streptococcus agalactiae (GBS) responsible for fetomaternal diseases	Immuno-Analyse et Biologie Specialisee	13	4	229-234			0923-2532			http://www.embase.com/search/results?subaction=viewrecord&from=export&id=L29169870; http://findit.library.jhu.edu/resolve?sid=EMBASE&issn=09232532&id=doi:&atitle=Listeria+monocytogenes+and+Streptococcus+agalactiae+%28GBS%29+responsible+for+fetomaternal+diseases&stitle=Immuno-Anal.+Biol.+Spec.&title=Immuno-Analyse+et+Biologie+Specialisee&volume=13&issue=4&spage=229&epage=234&aulast=Sicard&aufirst=…	article; bacterial colonization; bacterium isolation; blood cell count; chorioamnionitis; endometritis; France; human; intrauterine infection; listeria monocytogenes; listeriosis; maternal morbidity; newborn infection; placental transfer; priority journal; streptococcus agalactiae; vertical transmission	Fetomoternal diseases remain frequent. Group B Streptococcal (GBS) infection has been recognized as a frequent cause of morbidity in parturient women and of mortality and morbidity in the newborn infant. Streptococcus agalactiae (GBS), Gram positive cocci, accounts for 80 % of neonatal infections in France and in women responsible for chorioamniotitis and endometritis. Four major serotypes I, II,…
Vedovato, S.; Zanardo, V.	2010	Pubmed	italian	[Chorioamnionitis and inflammatory disease in the premature newborn infant]	Minerva Pediatr	62	3 Suppl 1	155-6	2010-11-26	Jun	0026-4946 (Print); 0026-4946 (Linking)	Corioamnionite e malattie infiammatorie del neonato pretermine.	http://www.ncbi.nlm.nih.gov/pubmed/21090086		Adult; Amniotic Fluid/chemistry; Biological Markers/analysis; Chorioamnionitis/diagnosis/ epidemiology/physiopathology; Cytokines/secretion; Female; Humans; Infant, Newborn; Infant, Premature; Infant, Premature, Diseases/diagnosis/ epidemiology/physiopathology; Inflammation/ epidemiology/physiopathology; Pregnancy; Pregnancy Complications, Infectious/physiopathology; Prevalence	Preterm births occurs in 6-12% of all pregnancies, accounts for 75% of neonatal death and causes significant neonatal morbidity. A large number of preterm birth is associated with infection (30%), because of the release of many cytokines. In fact acute chorioamnionitis represents the inflammatory response to extracellular microorganisms that gain access to the gestational sac. Clinical signs of i…
Voyer, M.; Valleur, D.; Douard, P.	1979	Cochrane Library	french	Treatment of materno-fetal infection	Medecine Infantile	86	5	671-681			0025-6773			http://www.embase.com/search/results?subaction=viewrecord&from=export&id=L9233291; http://findit.library.jhu.edu/resolve?sid=EMBASE&issn=00256773&id=doi:&atitle=Treatment+of+materno-fetal+infection&stitle=MED.+INFANT.&title=Medecine+Infantile&volume=86&issue=5&spage=671&epage=681&aulast=Voyer&aufirst=M.&auinit=M.&aufull=Voyer+M.&coden=MINFA&isbn=&pages=671-681&date=1979&auinit1=M&auinitm=	ampicillin; carbenicillin; cephalosporin; gentamicin; neomycin; penicillin g; sulfamethoxazole; tobramycin; trimethoprim; bacterial infection; drug comparison; drug therapy; fetus; intrauterine infection; newborn infection; pregnancy; short survey; therapy
Yan-chun, Shan; Zhao-suan, L. I.; Hospital, Xiao Zeng-huang （First Affiliated; University, Medical College of Jinan; Guangzhou; China）,	2001		chinese	Role of ureaplasma urealyticum infection and maternal-fetal vertical transmission pathway in diseases in neonates	Chinese Journal of Pathophysiology		7				1000-4718				Ureaplasma urealyticum; Ureaplasma infections; Infant; newborn; diseases; 尿素支原体; 尿素分解; 尿素支原体感染; 婴儿; 新生; 疾病	AIM: To assess the relationship between ureaplasma urealyticum (UU) infection, vertical transmission pathway and diseases in neonates.METHODS: Specimens of amniotic fluid and cervical swabs from 30 women at delivery, and nasopharynx and urinary mouth secretions from 161 neonates were cultured for UU. RESULTS: The UU positive rate of 30 women at delivery and 8 neonates from puerperas with UU infec…
zhao-suan, li; zeng-huang, xiao	2000		chinese	Role of ureaplasma urealyticum infection and maternal-fetal vertical transmission pathway in diseases in neonates	Chinese Journal of Pathophysiology	0	7				1000-4718				Ureaplasma urealyticum; Ureaplasma infections; Infant, newborn, diseases	AIM: To assess the relationship between ureaplasma urealyticum (UU) infection, vertical transmission pathway and diseases in neonates.METHODS: Specimens of amniotic fluid and cervical swabs from 30 women at delivery, and nasopharynx and urinary mouth secretions from 161 neonates were cultured for UU. RESULTS: The UU positive rate of 30 women at delivery and 8 neonates from puerperas with UU infec…
